# Supplementary material for: The taxonomic revision of Asian Aristolochia (Aristolochiaceae) V: two new species from Yunnan, China
Source: PhytoKeys. 2019 Aug 29;130:93–106. doi: 10.3897/phytokeys.130.33933 (PMC6728313; doi:10.3897/phytokeys.130.33933)
Supplement: XML Treatment for Aristolochia pseudoutriformis [file phytokeys.130.33933-treatment1.xml]

<!DOCTYPE tp:taxon-treatment
  PUBLIC "-//TaxonX//DTD Taxonomic Treatment Publishing DTD v0 20100105//EN" "tax-treatment-NSO.dtd">
<tp:taxon-treatment xmlns:tp="http://www.plazi.org/taxpub"><tp:treatment-meta><kwd-group><label>Taxon classification</label><kwd><named-content xmlns:xlink="http://www.w3.org/1999/xlink" content-type="kingdom">Plantae</named-content></kwd><kwd><named-content xmlns:xlink="http://www.w3.org/1999/xlink" content-type="order">Piperales</named-content></kwd><kwd><named-content xmlns:xlink="http://www.w3.org/1999/xlink" content-type="family">Aristolochiaceae</named-content></kwd></kwd-group><mixed-citation publication-type="journal"><person-group><name><surname>Zhu</surname><given-names>Xinxin</given-names></name><name><surname>Li</surname><given-names>Xiaoqin</given-names></name><name><surname>Liao</surname><given-names>Shuai</given-names></name><name><surname>Li</surname><given-names>Guodong</given-names></name><name><surname>Ma</surname><given-names>Jinshuang</given-names></name></person-group><article-title>The taxonomic revision of Asian <italic><tp:taxon-name><tp:taxon-name-part taxon-name-part-type="genus" reg="Aristolochia">Aristolochia</tp:taxon-name-part></tp:taxon-name></italic> (<tp:taxon-name><tp:taxon-name-part taxon-name-part-type="family">Aristolochiaceae</tp:taxon-name-part></tp:taxon-name>) V: two new species from Yunnan, China</article-title><source>PhytoKeys</source><day>29</day><month>8</month><year>2019</year><volume>130</volume><fpage>93</fpage><lpage>106</lpage><pub-id pub-id-type="doi">10.3897/phytokeys.130.33933</pub-id></mixed-citation></tp:treatment-meta><tp:nomenclature><tp:taxon-name><object-id xmlns:xlink="http://www.w3.org/1999/xlink" content-type="arpha" xlink:type="simple">F74F8E12BF045981ABB578FD849990A8</object-id>
            <tp:taxon-name-part taxon-name-part-type="genus" reg="Aristolochia">Aristolochia</tp:taxon-name-part>
            <tp:taxon-name-part taxon-name-part-type="species" reg="pseudoutriformis">pseudoutriformis</tp:taxon-name-part>
            <object-id xmlns:xlink="http://www.w3.org/1999/xlink" content-type="ipni" xlink:type="simple">urn:lsid:ipni.org:names:77201390-1</object-id>
          </tp:taxon-name><tp:taxon-authority>X.X.Zhu &amp; J.S.Ma</tp:taxon-authority><tp:taxon-status xmlns:xlink="http://www.w3.org/1999/xlink" xlink:type="simple">sp. nov.</tp:taxon-status><xref ref-type="fig" rid="F1">Figures 1</xref><xref ref-type="fig" rid="F2">, 2</xref><xref ref-type="fig" rid="F3">, 3</xref><xref ref-type="fig" rid="F7">, 7A–C</xref></tp:nomenclature><tp:treatment-sec sec-type="material" id="SECID0EPGAC"><title>Type.</title><p>CHINA. Yunnan: Baoshan, Longyang District, Hundred Flowers Ridge, <named-content xmlns:xlink="http://www.w3.org/1999/xlink" content-type="dwc:verbatimCoordinates" xlink:type="simple"><named-content content-type="geo-json" specific-use="{&#34;type&#34;:&#34;Point&#34;,&#34;coordinates&#34;:[98.789667,25.300000]}" id="NCID0EYGAC" xlink:type="simple">98°47.38'E, 25°18.00'N</named-content></named-content>, 1891 m a.s.l., 13 May 2018, X.X.Zhu ZXX18074 (holotype: CSH [CSH-0153653!]; isotypes: CSH!, KUN!).</p></tp:treatment-sec><tp:treatment-sec sec-type="diagnosis" id="SECID0E4GAC"><title>Diagnosis.</title><p>Similar to <italic><tp:taxon-name><tp:taxon-name-part taxon-name-part-type="genus" reg="Aristolochia">Aristolochia</tp:taxon-name-part> <tp:taxon-name-part taxon-name-part-type="species" reg="utriformis">utriformis</tp:taxon-name-part></tp:taxon-name></italic> S.M.Hwang (<xref ref-type="bibr" rid="B12">Hwang 1981</xref>) and <italic><tp:taxon-name><tp:taxon-name-part taxon-name-part-type="genus" reg="Aristolochia">A.</tp:taxon-name-part> <tp:taxon-name-part taxon-name-part-type="species" reg="forrestiana">forrestiana</tp:taxon-name-part></tp:taxon-name></italic> J.S.Ma (<xref ref-type="bibr" rid="B19">Ma 1989b</xref>), but differs from the former in its lamina ovate to narrowly ovate (vs. ovate-lanceolate in <italic><tp:taxon-name><tp:taxon-name-part taxon-name-part-type="genus" reg="Aristolochia">A.</tp:taxon-name-part> <tp:taxon-name-part taxon-name-part-type="species" reg="utriformis">utriformis</tp:taxon-name-part></tp:taxon-name></italic>), limb cylinder, forming obtuse angle with upper tuber, inside dark red, dense processes (vs. limb ovoid, straight extended from upper tube, inside black purple, sparse processes in <italic><tp:taxon-name><tp:taxon-name-part taxon-name-part-type="genus" reg="Aristolochia">A.</tp:taxon-name-part> <tp:taxon-name-part taxon-name-part-type="species" reg="utriformis">utriformis</tp:taxon-name-part></tp:taxon-name></italic>) and throat ca. 6 mm in diam. (vs. ca. 1 mm in diam. in <italic><tp:taxon-name><tp:taxon-name-part taxon-name-part-type="genus" reg="Aristolochia">A.</tp:taxon-name-part> <tp:taxon-name-part taxon-name-part-type="species" reg="utriformis">utriformis</tp:taxon-name-part></tp:taxon-name></italic>) and differs from the latter in its flower light yellow (vs. light brown or purple in <italic><tp:taxon-name><tp:taxon-name-part taxon-name-part-type="genus" reg="Aristolochia">A.</tp:taxon-name-part> <tp:taxon-name-part taxon-name-part-type="species" reg="forrestiana">forrestiana</tp:taxon-name-part></tp:taxon-name></italic>), limb slightly asymmetric, 2–3 × 1–1.7 cm; 3-lobed, lobes triangle or wide triangle; inside dark red (vs. asymmetric, 6–8 × 1.5–2 cm; 3-lobed, lobes lanceolate; inside black purple in <italic><tp:taxon-name><tp:taxon-name-part taxon-name-part-type="genus" reg="Aristolochia">A.</tp:taxon-name-part> <tp:taxon-name-part taxon-name-part-type="species" reg="forrestiana">forrestiana</tp:taxon-name-part></tp:taxon-name></italic>), as well as throat ca. 6 mm in diam. (vs. ca. 3mm in diam. in <italic><tp:taxon-name><tp:taxon-name-part taxon-name-part-type="genus" reg="Aristolochia">A.</tp:taxon-name-part> <tp:taxon-name-part taxon-name-part-type="species" reg="forrestiana">forrestiana</tp:taxon-name-part></tp:taxon-name></italic>). Detailed morphological comparisons are shown in Table <xref ref-type="table" rid="T1">1</xref> and Figure <xref ref-type="fig" rid="F7">7</xref>.</p><table-wrap id="T1" position="float" orientation="portrait"><label>Table 1.</label><caption><p>Morphological comparisons amongst <italic><tp:taxon-name><tp:taxon-name-part taxon-name-part-type="genus" reg="Aristolochia">Aristolochia</tp:taxon-name-part> <tp:taxon-name-part taxon-name-part-type="species" reg="pseudoutriformis">pseudoutriformis</tp:taxon-name-part></tp:taxon-name></italic>, <italic><tp:taxon-name><tp:taxon-name-part taxon-name-part-type="genus" reg="Aristolochia">A.</tp:taxon-name-part> <tp:taxon-name-part taxon-name-part-type="species" reg="utriformis">utriformis</tp:taxon-name-part></tp:taxon-name></italic> and <italic><tp:taxon-name><tp:taxon-name-part taxon-name-part-type="genus" reg="Aristolochia">A.</tp:taxon-name-part> <tp:taxon-name-part taxon-name-part-type="species" reg="forrestiana">forrestiana</tp:taxon-name-part></tp:taxon-name></italic>.</p></caption><table id="TID0E2KAG" rules="all"><tbody><tr><td rowspan="1" colspan="1">
                    <bold>Characters</bold>
                  </td><td rowspan="1" colspan="1">
                    <bold><italic><tp:taxon-name><tp:taxon-name-part taxon-name-part-type="genus" reg="Aristolochia">A.</tp:taxon-name-part> <tp:taxon-name-part taxon-name-part-type="species" reg="pseudoutriformis">pseudoutriformis</tp:taxon-name-part></tp:taxon-name></italic></bold>
                  </td><td rowspan="1" colspan="1">
                    <bold><italic><tp:taxon-name><tp:taxon-name-part taxon-name-part-type="genus" reg="Aristolochia">A.</tp:taxon-name-part> <tp:taxon-name-part taxon-name-part-type="species" reg="utriformis">utriformis</tp:taxon-name-part></tp:taxon-name></italic></bold>
                  </td><td rowspan="1" colspan="1">
                    <bold><italic><tp:taxon-name><tp:taxon-name-part taxon-name-part-type="genus" reg="Aristolochia">A.</tp:taxon-name-part> <tp:taxon-name-part taxon-name-part-type="species" reg="forrestiana">forrestiana</tp:taxon-name-part></tp:taxon-name></italic></bold>
                  </td></tr><tr><td rowspan="2" colspan="1">Lamina</td><td rowspan="1" colspan="1">ovate to narrowly ovate</td><td rowspan="1" colspan="1">ovate-lanceolate</td><td rowspan="1" colspan="1">ovate to narrowly ovate</td></tr><tr><td rowspan="1" colspan="1">10–22 × 7–13 cm</td><td rowspan="1" colspan="1">10–17 × 3–4 cm</td><td rowspan="1" colspan="1">7–21 × 3–10.5 cm</td></tr><tr><td rowspan="1" colspan="1">Calyx</td><td rowspan="1" colspan="1">light yellow</td><td rowspan="1" colspan="1">light yellow</td><td rowspan="1" colspan="1">light brown or purple</td></tr><tr><td rowspan="1" colspan="1">Limb</td><td rowspan="1" colspan="1">cylinder, slightly asymmetric, 2–3 cm long, forming obtuse angle with upper tuber, inside dark red, dense processes, 3-lobed, lobes triangle or wide triangle</td><td rowspan="1" colspan="1">ovoid, slightly asymmetric, 1–2 cm long, straight extended from upper tube, inside black purple, sparse processes, 3-lobed, lobes ovate-deltate</td><td rowspan="1" colspan="1">cylinder, asymmetric, 6–8 cm long, forming right angle with upper tuber, inside black purple, dense processes, 3-lobed, lobes lanceolate</td></tr><tr><td rowspan="1" colspan="1">Throat</td><td rowspan="1" colspan="1">ca. 6 mm in diam.</td><td rowspan="1" colspan="1">ca. 1 mm in diam.</td><td rowspan="1" colspan="1">ca. 3 mm in diam.</td></tr></tbody></table></table-wrap></tp:treatment-sec><tp:treatment-sec sec-type="description" id="SECID0EUPAC"><title>Description.</title><p>Semi-deciduous climbing shrubs. Stems terete. Petioles 2–5 cm long, densely pubescence; laminas ovate to narrowly ovate, 10–22 × 7–13 cm, adaxially sparsely pubescence, abaxially densely pubescence, base cordate, margin entire, apex acute; veins palmate, 2–3 pairs from base, lateral veins 3–5-paired. Flowers axillary, sometimes on stems, solitary or paired; pedicels 1.8–5 cm, densely brown villous; bractlets 1 or 2, ovate, 3–5 mm long, adaxially glabrous, abaxially densely villous. Calyx tube geniculately curved, light yellow, abaxially sparsely villous; basal tube 1.8–2.5 cm long, inside black purple at base, dark red above base, upper tube 1.2–1.8 cm long, inside dark red; limb saccate, cylinder, slightly asymmetric, 2–3 × 1–1.7 cm, forming obtuse angle with upper tuber, inside dark red, densely processes, 3-lobed, lobes triangle or wide triangle; throat ca. 6 mm in diam.. Anthers 6, oblong, ca. 1.5 mm long, adnate in 3 pairs to base of gynostemium, opposite to lobes. Gynostemium ca. 3 mm long, 3-lobed. Ovary terete, ca. 12 mm long, densely brown villous. Fruit stem ca. 4.5 cm long, sparsely puberulous. Capsule obovate-elliptic, distinctly 6-angled, sparsely puberulous on angles, ca. 6 × 2.5 cm (ca. 5 × 2.5 cm in dry specimens). Seeds ellipse, 5–6 × 3–4 mm, not winged, the adaxial surface deeply concave and the abaxial surface convex, wrinkled, both surfaces glabrous.</p><fig id="F1" position="float" orientation="portrait"><object-id xmlns:xlink="http://www.w3.org/1999/xlink" content-type="doi" xlink:type="simple">10.3897/phytokeys.130.33933.figure1</object-id><object-id xmlns:xlink="http://www.w3.org/1999/xlink" content-type="arpha" xlink:type="simple">6A64ED91B7905DB3B2FD0FCC43FFDAF1</object-id><label>Figure 1.</label><caption><p><italic><tp:taxon-name><tp:taxon-name-part taxon-name-part-type="genus" reg="Aristolochia">Aristolochia</tp:taxon-name-part> <tp:taxon-name-part taxon-name-part-type="species" reg="pseudoutriformis">pseudoutriformis</tp:taxon-name-part></tp:taxon-name></italic> X.X.Zhu &amp; J.S.Ma, sp. nov. <bold>A</bold> habit <bold>B</bold> flower (lateral view) <bold>C</bold> flower (front view) <bold>D</bold> opened flower (showing the inside structure) <bold>E</bold> anthers and gynostemium <bold>F</bold> fruit. Illustration by Shizhen Qiao.</p></caption><graphic xmlns:xlink="http://www.w3.org/1999/xlink" xlink:href="phytokeys-130-093-g001.jpg" position="float" orientation="portrait" xlink:type="simple" id="oo_327653.jpg"><uri content-type="original_file" xlink:type="simple">https://binary.pensoft.net/fig/327653</uri></graphic></fig><fig id="F2" position="float" orientation="portrait"><object-id xmlns:xlink="http://www.w3.org/1999/xlink" content-type="doi" xlink:type="simple">10.3897/phytokeys.130.33933.figure2</object-id><object-id xmlns:xlink="http://www.w3.org/1999/xlink" content-type="arpha" xlink:type="simple">AEE25F1D1EEA5F5CB466132F1991BEA1</object-id><label>Figure 2.</label><caption><p><italic><tp:taxon-name><tp:taxon-name-part taxon-name-part-type="genus" reg="Aristolochia">Aristolochia</tp:taxon-name-part> <tp:taxon-name-part taxon-name-part-type="species" reg="pseudoutriformis">pseudoutriformis</tp:taxon-name-part></tp:taxon-name></italic> X.X.Zhu &amp; J.S.Ma, sp. nov. <bold>A</bold> habit <bold>B</bold> leaves <bold>C</bold> flower bud <bold>D</bold> flower (lateral view) <bold>E</bold> flower (front view) <bold>F</bold> flowers <bold>G</bold> anthers and gynostemium <bold>H</bold> fruit <bold>I</bold> seeds. Photographed by Xinxin Zhu.</p></caption><graphic xmlns:xlink="http://www.w3.org/1999/xlink" xlink:href="phytokeys-130-093-g002.jpg" position="float" orientation="portrait" xlink:type="simple" id="oo_327654.jpg"><uri content-type="original_file" xlink:type="simple">https://binary.pensoft.net/fig/327654</uri></graphic></fig><fig id="F3" position="float" orientation="portrait"><object-id xmlns:xlink="http://www.w3.org/1999/xlink" content-type="doi" xlink:type="simple">10.3897/phytokeys.130.33933.figure3</object-id><object-id xmlns:xlink="http://www.w3.org/1999/xlink" content-type="arpha" xlink:type="simple">7C73B3A884105FE4B506777BEE92DFA3</object-id><label>Figure 3.</label><caption><p>Holotype of <italic><tp:taxon-name><tp:taxon-name-part taxon-name-part-type="genus" reg="Aristolochia">Aristolochia</tp:taxon-name-part> <tp:taxon-name-part taxon-name-part-type="species" reg="pseudoutriformis">pseudoutriformis</tp:taxon-name-part></tp:taxon-name></italic> X.X.Zhu &amp; J.S.Ma, sp. nov. (CSH-0153653).</p></caption><graphic xmlns:xlink="http://www.w3.org/1999/xlink" xlink:href="phytokeys-130-093-g003.jpg" position="float" orientation="portrait" xlink:type="simple" id="oo_327655.jpg"><uri content-type="original_file" xlink:type="simple">https://binary.pensoft.net/fig/327655</uri></graphic></fig><!--PageBreak --></tp:treatment-sec><tp:treatment-sec sec-type="phenology" id="SECID0EBDAE"><title>Phenology.</title><p>Flowering from March to May and fruiting from July to August.</p></tp:treatment-sec><tp:treatment-sec sec-type="etymology" id="SECID0EGDAE"><title>Etymology.</title><p>The specific epithet refers to the similarity between the new species and <italic><tp:taxon-name><tp:taxon-name-part taxon-name-part-type="genus" reg="Aristolochia">A.</tp:taxon-name-part> <tp:taxon-name-part taxon-name-part-type="species" reg="utriformis">utriformis</tp:taxon-name-part></tp:taxon-name></italic> in the morphology of flowers. The Chinese name is given as “拟囊花马兜铃”.</p></tp:treatment-sec><tp:treatment-sec sec-type="distribution" id="SECID0EXDAE"><title>Distribution and habitat.</title><p>The new species is currently known to Longyang District, Baoshan, Yunnan, China. It grows in forests at an elevation of between 1890 m <!--PageBreak -->and 2260 m, together with <italic><tp:taxon-name><tp:taxon-name-part taxon-name-part-type="genus" reg="Castanopsis">Castanopsis</tp:taxon-name-part></tp:taxon-name></italic> ssp. (<tp:taxon-name><tp:taxon-name-part taxon-name-part-type="family">Fagaceae</tp:taxon-name-part></tp:taxon-name>), <italic><tp:taxon-name><tp:taxon-name-part taxon-name-part-type="genus" reg="Disporum">Disporum</tp:taxon-name-part></tp:taxon-name></italic> sp. (<tp:taxon-name><tp:taxon-name-part taxon-name-part-type="family">Colchicaceae</tp:taxon-name-part></tp:taxon-name>), <italic><tp:taxon-name><tp:taxon-name-part taxon-name-part-type="genus" reg="Elytranthe">Elytranthe</tp:taxon-name-part> <tp:taxon-name-part taxon-name-part-type="species" reg="albida">albida</tp:taxon-name-part></tp:taxon-name></italic> (Bl.) Bl. (<tp:taxon-name><tp:taxon-name-part taxon-name-part-type="family">Loranthaceae</tp:taxon-name-part></tp:taxon-name>), <italic><tp:taxon-name><tp:taxon-name-part taxon-name-part-type="genus" reg="Nervilia">Nervilia</tp:taxon-name-part> <tp:taxon-name-part taxon-name-part-type="species" reg="tahanshanensis">tahanshanensis</tp:taxon-name-part></tp:taxon-name></italic> T.P.Lin &amp; W.M.Lin (<tp:taxon-name><tp:taxon-name-part taxon-name-part-type="family">Orchidaceae</tp:taxon-name-part></tp:taxon-name>), <italic><tp:taxon-name><tp:taxon-name-part taxon-name-part-type="genus" reg="Rubus">Rubus</tp:taxon-name-part></tp:taxon-name></italic> sp. (<tp:taxon-name><tp:taxon-name-part taxon-name-part-type="family">Rosaceae</tp:taxon-name-part></tp:taxon-name>), etc.</p></tp:treatment-sec><tp:treatment-sec sec-type="IUCN Red List Category" id="SECID0EDGAE"><title>IUCN Red List Category.</title><p><italic><tp:taxon-name><tp:taxon-name-part taxon-name-part-type="genus" reg="Aristolochia">Aristolochia</tp:taxon-name-part> <tp:taxon-name-part taxon-name-part-type="species" reg="pseudoutriformis">pseudoutriformis</tp:taxon-name-part></tp:taxon-name></italic> is known from only two populations, with fewer than five individuals at each site. Therefore, the new species is assigned a preliminary status of Vulnerable (VU D2) according to IUCN Red List Criteria (<xref ref-type="bibr" rid="B14">IUCN 2012</xref>), indicating a population with a very restricted area of occupancy (typically less than 20 km<sup>2</sup>) or number of locations (typically five or fewer).</p></tp:treatment-sec><tp:treatment-sec sec-type="material" id="SECID0E1GAE"><title>Specimens Examined.</title><p><bold>CHINA. Yunnan</bold>: Baoshan, Longyang District, Hundred Flowers Ridge, 30 Mar 2015, X.X.Zhu &amp; Z.X.Hua ZH026 (CSH); 20 Apr 2017, X.X.Zhu ZXX17050 (CSH); 11 Aug 2018, X.X.Zhu &amp; J.Wang ZXX18241 (CSH, KUN).</p></tp:treatment-sec><tp:treatment-sec><!--Section generated to contain objects referenced in tp:taxon-treatment.--><fig id="F7" position="float" orientation="portrait"><object-id xmlns:xlink="http://www.w3.org/1999/xlink" content-type="doi" xlink:type="simple">10.3897/phytokeys.130.33933.figure7</object-id><object-id xmlns:xlink="http://www.w3.org/1999/xlink" content-type="arpha" xlink:type="simple">FC39C4B61B7C5E4F8C3433BE15C60347</object-id><label>Figure 7.</label><caption><p><bold>A–C</bold><italic><tp:taxon-name><tp:taxon-name-part taxon-name-part-type="genus" reg="Aristolochia">Aristolochia</tp:taxon-name-part> <tp:taxon-name-part taxon-name-part-type="species" reg="pseudoutriformis">pseudoutriformis</tp:taxon-name-part></tp:taxon-name></italic> X.X.Zhu &amp; J.S.Ma, sp. nov. <bold>A</bold> leaves <bold>B</bold> flower (lateral view) <bold>C</bold> opened flower (showing the inside structure). <bold>D–F</bold><italic><tp:taxon-name><tp:taxon-name-part taxon-name-part-type="genus" reg="Aristolochia">A.</tp:taxon-name-part> <tp:taxon-name-part taxon-name-part-type="species" reg="utriformis">utriformis</tp:taxon-name-part></tp:taxon-name></italic> S.M.Hwang <bold>D</bold> leaves <bold>E</bold> flower (lateral view) <bold>F</bold> opened flower (showing the inside structure). <bold>G–I</bold><italic><tp:taxon-name><tp:taxon-name-part taxon-name-part-type="genus" reg="Aristolochia">A.</tp:taxon-name-part> <tp:taxon-name-part taxon-name-part-type="species" reg="forrestiana">forrestiana</tp:taxon-name-part></tp:taxon-name></italic> J.S.Ma <bold>G</bold> leaves <bold>H</bold> flower (lateral view) <bold>I</bold> opened flower (showing the inside structure). <bold>J–L</bold><italic><tp:taxon-name><tp:taxon-name-part taxon-name-part-type="genus" reg="Aristolochia">A.</tp:taxon-name-part> <tp:taxon-name-part taxon-name-part-type="species" reg="yangii">yangii</tp:taxon-name-part></tp:taxon-name></italic> X.X.Zhu &amp; J.S.Ma. <bold>J</bold> leaves <bold>K</bold> flower (lateral view) <bold>L</bold> Opened flower (showing the inside structure). Photographed by Xinxin Zhu (<bold>A–C</bold>, <bold>G–L</bold>); Photographed by Lei Cai (<bold>D–F</bold>).</p></caption><graphic xmlns:xlink="http://www.w3.org/1999/xlink" xlink:href="phytokeys-130-093-g007.jpg" position="float" orientation="portrait" xlink:type="simple" id="oo_327659.jpg"><uri content-type="original_file" xlink:type="simple">https://binary.pensoft.net/fig/327659</uri></graphic></fig></tp:treatment-sec><ref-list><ref id="B12"><mixed-citation xmlns:xlink="http://www.w3.org/1999/xlink" xlink:type="simple"><person-group><name name-style="western"><surname>Hwang</surname><given-names>SM</given-names></name></person-group> (<year>1981</year>) Materials for Chinese <italic><tp:taxon-name><tp:taxon-name-part taxon-name-part-type="genus">Aristolochia</tp:taxon-name-part></tp:taxon-name></italic>. Zhiwu Fenlei Xuebao 19: 222–231.</mixed-citation></ref><ref id="B19"><mixed-citation xmlns:xlink="http://www.w3.org/1999/xlink" xlink:type="simple"><person-group><name name-style="western"><surname>Ma</surname><given-names>JS</given-names></name></person-group> (<year>1989b</year>) <article-title>A revision of <italic><tp:taxon-name><tp:taxon-name-part taxon-name-part-type="genus">Aristolochia</tp:taxon-name-part></tp:taxon-name></italic> from Yunnan.</article-title><source>Yunnan Zhi Wu Yan Jiu</source><volume>11</volume>: <fpage>321</fpage>–<lpage>323</lpage>.</mixed-citation></ref><ref id="B14"><mixed-citation xmlns:xlink="http://www.w3.org/1999/xlink" xlink:type="simple"><institution xlink:type="simple">IUCN</institution> (<year>2012</year>) IUCN Red List Categories and Criteria, Version 3.1 (2<sup>nd</sup> edn). Gland and Cambridge, 32 pp.</mixed-citation></ref></ref-list></tp:taxon-treatment>
