# Supplementary material for: The taxonomic revision of Asian Aristolochia (Aristolochiaceae) V: two new species from Yunnan, China
Source: PhytoKeys. 2019 Aug 29;130:93–106. doi: 10.3897/phytokeys.130.33933 (PMC6728313; doi:10.3897/phytokeys.130.33933)
Supplement: XML Treatment for Aristolochia yangii [file phytokeys.130.33933-treatment2.xml]

<!DOCTYPE tp:taxon-treatment
  PUBLIC "-//TaxonX//DTD Taxonomic Treatment Publishing DTD v0 20100105//EN" "tax-treatment-NSO.dtd">
<tp:taxon-treatment xmlns:tp="http://www.plazi.org/taxpub"><tp:treatment-meta><kwd-group><label>Taxon classification</label><kwd><named-content xmlns:xlink="http://www.w3.org/1999/xlink" content-type="kingdom">Plantae</named-content></kwd><kwd><named-content xmlns:xlink="http://www.w3.org/1999/xlink" content-type="order">Piperales</named-content></kwd><kwd><named-content xmlns:xlink="http://www.w3.org/1999/xlink" content-type="family">Aristolochiaceae</named-content></kwd></kwd-group><mixed-citation publication-type="journal"><person-group><name><surname>Zhu</surname><given-names>Xinxin</given-names></name><name><surname>Li</surname><given-names>Xiaoqin</given-names></name><name><surname>Liao</surname><given-names>Shuai</given-names></name><name><surname>Li</surname><given-names>Guodong</given-names></name><name><surname>Ma</surname><given-names>Jinshuang</given-names></name></person-group><article-title>The taxonomic revision of Asian <italic><tp:taxon-name><tp:taxon-name-part taxon-name-part-type="genus" reg="Aristolochia">Aristolochia</tp:taxon-name-part></tp:taxon-name></italic> (<tp:taxon-name><tp:taxon-name-part taxon-name-part-type="family">Aristolochiaceae</tp:taxon-name-part></tp:taxon-name>) V: two new species from Yunnan, China</article-title><source>PhytoKeys</source><day>29</day><month>8</month><year>2019</year><volume>130</volume><fpage>93</fpage><lpage>106</lpage><pub-id pub-id-type="doi">10.3897/phytokeys.130.33933</pub-id></mixed-citation></tp:treatment-meta><tp:nomenclature><tp:taxon-name><object-id xmlns:xlink="http://www.w3.org/1999/xlink" content-type="arpha" xlink:type="simple">D421836F38465EB1B7B7AC40F5F63300</object-id>
            <tp:taxon-name-part taxon-name-part-type="genus" reg="Aristolochia">Aristolochia</tp:taxon-name-part>
            <tp:taxon-name-part taxon-name-part-type="species" reg="yangii">yangii</tp:taxon-name-part>
            <object-id xmlns:xlink="http://www.w3.org/1999/xlink" content-type="ipni" xlink:type="simple">urn:lsid:ipni.org:names:77201391-1</object-id>
          </tp:taxon-name><tp:taxon-authority>X.X.Zhu &amp; J.S.Ma</tp:taxon-authority><tp:taxon-status xmlns:xlink="http://www.w3.org/1999/xlink" xlink:type="simple">sp. nov.</tp:taxon-status><xref ref-type="fig" rid="F4">Figures 4</xref><xref ref-type="fig" rid="F5">, 5</xref><xref ref-type="fig" rid="F6">, 6</xref><xref ref-type="fig" rid="F7">, 7J–L</xref><!--PageBreak --><!--PageBreak --></tp:nomenclature><tp:treatment-sec sec-type="material" id="SECID0E4IAE"><title>Type.</title><p>CHINA. Yunnan: Baoshan, Longyang District, Hundred Flowers Ridge, <named-content xmlns:xlink="http://www.w3.org/1999/xlink" content-type="dwc:verbatimCoordinates" xlink:type="simple"><named-content content-type="geo-json" specific-use="{&#34;type&#34;:&#34;Point&#34;,&#34;coordinates&#34;:[98.789667,25.300000]}" id="NCID0EGJAE" xlink:type="simple">98°47.38'E, 25°18.00'N</named-content></named-content>, 1890 m a.s.l., 13 May 2018, X.X.Zhu ZXX18073 (holotype: CSH [CSH-0153654!]; isotypes: CSH!, KUN!).</p></tp:treatment-sec><tp:treatment-sec sec-type="diagnosis" id="SECID0ELJAE"><title>Diagnosis.</title><p>Similar to <italic><tp:taxon-name><tp:taxon-name-part taxon-name-part-type="genus" reg="Aristolochia">Aristolochia</tp:taxon-name-part> <tp:taxon-name-part taxon-name-part-type="species" reg="cucurbitoides">cucurbitoides</tp:taxon-name-part></tp:taxon-name></italic> C.F.Liang (<xref ref-type="bibr" rid="B15">Liang 1975</xref>) and <italic><tp:taxon-name><tp:taxon-name-part taxon-name-part-type="genus" reg="Aristolochia">A.</tp:taxon-name-part> <tp:taxon-name-part taxon-name-part-type="species" reg="forrestiana">forrestiana</tp:taxon-name-part></tp:taxon-name></italic> J.S.Ma (<xref ref-type="bibr" rid="B19">Ma 1989b</xref>), but differs from the former in its flower larger, basal tuber 2.5–3.5 cm long; limb 3.3–4.7 cm long; deeply 3-lobed, lobes ovate-deltoid, 1.6–2.4 cm long (vs. flower smaller, basal tuber ca. 2 cm long; limb ca. 2 cm long; shallowly 3-lobed, lobes lanceolate-acuminate, 0.5–0.7 cm long in <italic><tp:taxon-name><tp:taxon-name-part taxon-name-part-type="genus" reg="Aristolochia">A.</tp:taxon-name-part> <tp:taxon-name-part taxon-name-part-type="species" reg="cucurbitoides">cucurbitoides</tp:taxon-name-part></tp:taxon-name></italic>) and differs from the latter in its lamina lanceolate to hastate, 8–24.5 × 1.2–5.5 cm, base auriculate to cordate (vs. lamina ovate to narrowly ovate, 7–21 × 3–10.5 cm, base cordate in <italic><tp:taxon-name><tp:taxon-name-part taxon-name-part-type="genus" reg="Aristolochia">A.</tp:taxon-name-part> <tp:taxon-name-part taxon-name-part-type="species" reg="forrestiana">forrestiana</tp:taxon-name-part></tp:taxon-name></italic>), calyx yellowish-white (vs. light brown or purple in <italic><tp:taxon-name><tp:taxon-name-part taxon-name-part-type="genus" reg="Aristolochia">A.</tp:taxon-name-part> <tp:taxon-name-part taxon-name-part-type="species" reg="forrestiana">forrestiana</tp:taxon-name-part></tp:taxon-name></italic>), as well as limb symmetric, 3.3–4.7 cm long, straight extended from upper tube and parallel to it; deeply 3-lobed, lobes ovate-deltoid; inside pinkish or ochre without processes (vs. asymmetric, 6–8 cm long, forming right angle with upper tuber; 3-lobed, lobes lanceolate; inside black purple with dense processes in <italic><tp:taxon-name><tp:taxon-name-part taxon-name-part-type="genus" reg="Aristolochia">A.</tp:taxon-name-part> <tp:taxon-name-part taxon-name-part-type="species" reg="forrestiana">forrestiana</tp:taxon-name-part></tp:taxon-name></italic>). Detailed morphological comparisons amongst the three species are summarised in Table <xref ref-type="table" rid="T2">2</xref> and comparisons between <italic><tp:taxon-name><tp:taxon-name-part taxon-name-part-type="genus" reg="Aristolochia">A.</tp:taxon-name-part> <tp:taxon-name-part taxon-name-part-type="species" reg="pseudoutriformis">pseudoutriformis</tp:taxon-name-part></tp:taxon-name></italic> and <italic><tp:taxon-name><tp:taxon-name-part taxon-name-part-type="genus" reg="Aristolochia">A.</tp:taxon-name-part> <tp:taxon-name-part taxon-name-part-type="species" reg="forrestiana">forrestiana</tp:taxon-name-part></tp:taxon-name></italic> are also shown in Fig. <xref ref-type="fig" rid="F7">7</xref>.</p></tp:treatment-sec><tp:treatment-sec sec-type="description" id="SECID0EZMAE"><title>Description.</title><p>Semi-deciduous climbing shrubs. Stems terete. Petioles 1–4 cm long, densely pubescence; laminas lanceolate to hastate, 8–24.5 × 1.2–5.5 cm, adaxially glabrous or sparsely pubescence along medial vein, abaxially densely pubescence, base auriculate to cordate, margin entire, apex acute; veins palmate, 2–3 pairs from base, lateral veins 6–15-paired. Cymes on old woody stems or axillary, 1–2-flowered, in clusters of 1 to numerous; pedicels 5–7 cm long, sparsely pubescence; bractlets 1 or 2, ovate-lanceolate, 3–5 mm long, adaxially glabrous, abaxially densely brown villous. Calyx tube geniculately curved, yellowish-white with distinct purple stripe, abaxially subglabrous or sparsely villous; basal tuber 2.5–3.5 cm long, inside black purple at base, white mix <!--PageBreak --><!--PageBreak -->with more or less reddish-violet above base, upper tube 2.5–3.5 cm long, inside white mix with reddish-violet, limb cylindric, symmetric, 3.3–4.7 cm long, straight extended from upper tube and parallel to it, inside pinkish or ochre, deeply 3-lobed, lobes ovate-deltoid, 1.6–2.4 cm long; throat ca. 7 mm in diam. Anthers 6, oblong, ca. 2 mm long, adnate in 3 pairs to base of gynostemium, opposite to lobes. Gynostemium ca. 3.5 mm long, 3-lobed. Ovary terete, 15–25 mm long, densely brown villous. Fruit stem purple red, ca. 6.5 cm long, sparsely puberulous. Capsule narrowly obovate-elliptic, distinctly 6-angled, nearly glabrous, ca. 10.5 × 2.5 cm (ca. 8.5 × 2 cm in dry specimens). Seeds ovate-elliptic, 5–5.5 × 3.5–4 mm, not winged, the adaxial surface deeply concave and the abaxial surface convex, wrinkled, both surfaces glabrous.</p><fig id="F4" position="float" orientation="portrait"><object-id xmlns:xlink="http://www.w3.org/1999/xlink" content-type="doi" xlink:type="simple">10.3897/phytokeys.130.33933.figure4</object-id><object-id xmlns:xlink="http://www.w3.org/1999/xlink" content-type="arpha" xlink:type="simple">857CB2FC6ED65A3AB8323A06A2279B63</object-id><label>Figure 4.</label><caption><p><italic><tp:taxon-name><tp:taxon-name-part taxon-name-part-type="genus" reg="Aristolochia">Aristolochia</tp:taxon-name-part> <tp:taxon-name-part taxon-name-part-type="species" reg="yangii">yangii</tp:taxon-name-part></tp:taxon-name></italic> X.X.Zhu &amp; J.S.Ma, sp. nov. <bold>A</bold> habit <bold>B</bold> inflorescence <bold>C</bold> opened flower (showing the inside structure) <bold>D</bold> anthers and gynostemium <bold>E</bold> fruit. Illustration by Manhua Lin (<bold>A</bold>–<bold>D</bold>); Illustration by Shizhen Qiao (<bold>E</bold>).</p></caption><graphic xmlns:xlink="http://www.w3.org/1999/xlink" xlink:href="phytokeys-130-093-g004.jpg" position="float" orientation="portrait" xlink:type="simple" id="oo_327656.jpg"><uri content-type="original_file" xlink:type="simple">https://binary.pensoft.net/fig/327656</uri></graphic></fig><fig id="F5" position="float" orientation="portrait"><object-id xmlns:xlink="http://www.w3.org/1999/xlink" content-type="doi" xlink:type="simple">10.3897/phytokeys.130.33933.figure5</object-id><object-id xmlns:xlink="http://www.w3.org/1999/xlink" content-type="arpha" xlink:type="simple">37A970082E6953EAA094533EDD149FEC</object-id><label>Figure 5.</label><caption><p><italic><tp:taxon-name><tp:taxon-name-part taxon-name-part-type="genus" reg="Aristolochia">Aristolochia</tp:taxon-name-part> <tp:taxon-name-part taxon-name-part-type="species" reg="yangii">yangii</tp:taxon-name-part></tp:taxon-name></italic> X.X.Zhu &amp; J.S.Ma, sp. nov. <bold>A</bold> habit <bold>B</bold> leaves <bold>C</bold> inflorescence <bold>D</bold> flower bud <bold>E</bold> flower (lateral view) <bold>F</bold> flower (front view) <bold>G</bold> anthers and gynostemium <bold>H</bold> fruit <bold>I</bold> seeds. Photographed by Xinxin Zhu.</p></caption><graphic xmlns:xlink="http://www.w3.org/1999/xlink" xlink:href="phytokeys-130-093-g005.jpg" position="float" orientation="portrait" xlink:type="simple" id="oo_327657.jpg"><uri content-type="original_file" xlink:type="simple">https://binary.pensoft.net/fig/327657</uri></graphic></fig><fig id="F6" position="float" orientation="portrait"><object-id xmlns:xlink="http://www.w3.org/1999/xlink" content-type="doi" xlink:type="simple">10.3897/phytokeys.130.33933.figure6</object-id><object-id xmlns:xlink="http://www.w3.org/1999/xlink" content-type="arpha" xlink:type="simple">81F5A1D8C1BD502ABE5F63B00B5EF767</object-id><label>Figure 6.</label><caption><p>Holotype of <italic><tp:taxon-name><tp:taxon-name-part taxon-name-part-type="genus" reg="Aristolochia">Aristolochia</tp:taxon-name-part> <tp:taxon-name-part taxon-name-part-type="species" reg="yangii">yangii</tp:taxon-name-part></tp:taxon-name></italic> X.X.Zhu &amp; J.S.Ma, sp. nov. (CSH-0153654).</p></caption><graphic xmlns:xlink="http://www.w3.org/1999/xlink" xlink:href="phytokeys-130-093-g006.jpg" position="float" orientation="portrait" xlink:type="simple" id="oo_327658.jpg"><uri content-type="original_file" xlink:type="simple">https://binary.pensoft.net/fig/327658</uri></graphic></fig><fig id="F7" position="float" orientation="portrait"><object-id xmlns:xlink="http://www.w3.org/1999/xlink" content-type="doi" xlink:type="simple">10.3897/phytokeys.130.33933.figure7</object-id><object-id xmlns:xlink="http://www.w3.org/1999/xlink" content-type="arpha" xlink:type="simple">FC39C4B61B7C5E4F8C3433BE15C60347</object-id><label>Figure 7.</label><caption><p><bold>A–C</bold><italic><tp:taxon-name><tp:taxon-name-part taxon-name-part-type="genus" reg="Aristolochia">Aristolochia</tp:taxon-name-part> <tp:taxon-name-part taxon-name-part-type="species" reg="pseudoutriformis">pseudoutriformis</tp:taxon-name-part></tp:taxon-name></italic> X.X.Zhu &amp; J.S.Ma, sp. nov. <bold>A</bold> leaves <bold>B</bold> flower (lateral view) <bold>C</bold> opened flower (showing the inside structure). <bold>D–F</bold><italic><tp:taxon-name><tp:taxon-name-part taxon-name-part-type="genus" reg="Aristolochia">A.</tp:taxon-name-part> <tp:taxon-name-part taxon-name-part-type="species" reg="utriformis">utriformis</tp:taxon-name-part></tp:taxon-name></italic> S.M.Hwang <bold>D</bold> leaves <bold>E</bold> flower (lateral view) <bold>F</bold> opened flower (showing the inside structure). <bold>G–I</bold><italic><tp:taxon-name><tp:taxon-name-part taxon-name-part-type="genus" reg="Aristolochia">A.</tp:taxon-name-part> <tp:taxon-name-part taxon-name-part-type="species" reg="forrestiana">forrestiana</tp:taxon-name-part></tp:taxon-name></italic> J.S.Ma <bold>G</bold> leaves <bold>H</bold> flower (lateral view) <bold>I</bold> opened flower (showing the inside structure). <bold>J–L</bold><italic><tp:taxon-name><tp:taxon-name-part taxon-name-part-type="genus" reg="Aristolochia">A.</tp:taxon-name-part> <tp:taxon-name-part taxon-name-part-type="species" reg="yangii">yangii</tp:taxon-name-part></tp:taxon-name></italic> X.X.Zhu &amp; J.S.Ma. <bold>J</bold> leaves <bold>K</bold> flower (lateral view) <bold>L</bold> Opened flower (showing the inside structure). Photographed by Xinxin Zhu (<bold>A–C</bold>, <bold>G–L</bold>); Photographed by Lei Cai (<bold>D–F</bold>).</p></caption><graphic xmlns:xlink="http://www.w3.org/1999/xlink" xlink:href="phytokeys-130-093-g007.jpg" position="float" orientation="portrait" xlink:type="simple" id="oo_327659.jpg"><uri content-type="original_file" xlink:type="simple">https://binary.pensoft.net/fig/327659</uri></graphic></fig><!--PageBreak --><!--PageBreak --><!--PageBreak --></tp:treatment-sec><tp:treatment-sec sec-type="phenology" id="SECID0EOTAE"><title>Phenology.</title><p>Flowering May and fruiting from July to August.</p></tp:treatment-sec><tp:treatment-sec sec-type="etymology" id="SECID0ETTAE"><title>Etymology.</title><p>The new species is named after Zhiguang Yang, who first discovered this rare species and who accompanied us on a number of subsequent field expeditions in Hundred Flowers Ridge, Baoshan, Yunnan. The Chinese name is given as “杨氏马兜铃”.</p></tp:treatment-sec><tp:treatment-sec sec-type="distribution" id="SECID0EYTAE"><title>Distribution and habitat.</title><p>The new species is currently known to Longyang District, Baoshan, Yunnan, China. It grows in forests at an elevation of between 1880 m and 2130 m, together with <italic><tp:taxon-name><tp:taxon-name-part taxon-name-part-type="genus" reg="Castanopsis">Castanopsis</tp:taxon-name-part></tp:taxon-name></italic> ssp. (<tp:taxon-name><tp:taxon-name-part taxon-name-part-type="family">Fagaceae</tp:taxon-name-part></tp:taxon-name>), <italic><tp:taxon-name><tp:taxon-name-part taxon-name-part-type="genus" reg="Disporum">Disporum</tp:taxon-name-part></tp:taxon-name></italic> sp. (<tp:taxon-name><tp:taxon-name-part taxon-name-part-type="family">Colchicaceae</tp:taxon-name-part></tp:taxon-name>), <italic><tp:taxon-name><tp:taxon-name-part taxon-name-part-type="genus" reg="Elytranthe">Elytranthe</tp:taxon-name-part> <tp:taxon-name-part taxon-name-part-type="species" reg="albida">albida</tp:taxon-name-part></tp:taxon-name></italic> (Bl.) Bl. (<tp:taxon-name><tp:taxon-name-part taxon-name-part-type="family">Loranthaceae</tp:taxon-name-part></tp:taxon-name>), <italic><tp:taxon-name><tp:taxon-name-part taxon-name-part-type="genus" reg="Nervilia">Nervilia</tp:taxon-name-part> <tp:taxon-name-part taxon-name-part-type="species" reg="tahanshanensis">tahanshanensis</tp:taxon-name-part></tp:taxon-name></italic> T.P.Lin &amp; W.M.Lin (<tp:taxon-name><tp:taxon-name-part taxon-name-part-type="family">Orchidaceae</tp:taxon-name-part></tp:taxon-name>), <italic><tp:taxon-name><tp:taxon-name-part taxon-name-part-type="genus" reg="Rubus">Rubus</tp:taxon-name-part></tp:taxon-name></italic> sp. (<tp:taxon-name><tp:taxon-name-part taxon-name-part-type="family">Rosaceae</tp:taxon-name-part></tp:taxon-name>), etc.</p></tp:treatment-sec><tp:treatment-sec sec-type="IUCN Red List Category" id="SECID0ECWAE"><title>IUCN Red List Category.</title><p><italic><tp:taxon-name><tp:taxon-name-part taxon-name-part-type="genus" reg="Aristolochia">Aristolochia</tp:taxon-name-part> <tp:taxon-name-part taxon-name-part-type="species" reg="yangii">yangii</tp:taxon-name-part></tp:taxon-name></italic> is known from only three populations, with fewer than ten individuals seen at each site. Therefore, the new species is assigned a preliminary status of Vulnerable (VU D2) according to IUCN Red List Criteria (<xref ref-type="bibr" rid="B14">IUCN 2012</xref>), indicating a population with a very restricted area of occupancy (typically less than 20 km<sup>2</sup>) or number of locations (typically five or fewer).</p></tp:treatment-sec><tp:treatment-sec sec-type="material" id="SECID0EZWAE"><title>Specimens Examined.</title><p><bold>CHINA. Yunnan</bold>: Longyang District, 30 Mar 2015, X.X.Zhu &amp; Z.X.Hua ZH028 (CSH); 4 June2017, X.X.Zhu ZXX17074 (CSH); 11 Aug 2018, X.X.Zhu &amp; J.Wang ZXX18242 (CSH).</p></tp:treatment-sec><tp:treatment-sec><!--Section generated to contain objects referenced in tp:taxon-treatment.--><table-wrap id="T2" position="float" orientation="portrait"><label>Table 2.</label><caption><p>Morphological comparisons amongst <italic><tp:taxon-name><tp:taxon-name-part taxon-name-part-type="genus" reg="Aristolochia">Aristolochia</tp:taxon-name-part> <tp:taxon-name-part taxon-name-part-type="species" reg="yangii">yangii</tp:taxon-name-part></tp:taxon-name></italic>, <italic><tp:taxon-name><tp:taxon-name-part taxon-name-part-type="genus" reg="Aristolochia">A.</tp:taxon-name-part> <tp:taxon-name-part taxon-name-part-type="species" reg="cucurbitoides">cucurbitoides</tp:taxon-name-part></tp:taxon-name></italic> and <italic><tp:taxon-name><tp:taxon-name-part taxon-name-part-type="genus" reg="Aristolochia">A.</tp:taxon-name-part> <tp:taxon-name-part taxon-name-part-type="species" reg="forrestiana">forrestiana</tp:taxon-name-part></tp:taxon-name></italic>.</p></caption><table id="TID0ESSAG" rules="all"><tbody><tr><td rowspan="1" colspan="1">
                <bold>Characters</bold>
              </td><td rowspan="1" colspan="1">
                <bold><italic><tp:taxon-name><tp:taxon-name-part taxon-name-part-type="genus" reg="Aristolochia">A.</tp:taxon-name-part> <tp:taxon-name-part taxon-name-part-type="species" reg="yangii">yangii</tp:taxon-name-part></tp:taxon-name></italic></bold>
              </td><td rowspan="1" colspan="1">
                <bold><italic><tp:taxon-name><tp:taxon-name-part taxon-name-part-type="genus" reg="Aristolochia">A.</tp:taxon-name-part> <tp:taxon-name-part taxon-name-part-type="species" reg="cucurbitoides">cucurbitoides</tp:taxon-name-part></tp:taxon-name></italic></bold>
              </td><td rowspan="1" colspan="1">
                <bold><italic><tp:taxon-name><tp:taxon-name-part taxon-name-part-type="genus" reg="Aristolochia">A.</tp:taxon-name-part> <tp:taxon-name-part taxon-name-part-type="species" reg="forrestiana">forrestiana</tp:taxon-name-part></tp:taxon-name></italic></bold>
              </td></tr><tr><td rowspan="1" colspan="1">Lamina</td><td rowspan="1" colspan="1">lanceolate to hastate, 8–24.5 × 1.2–5.5 cm, base auriculate to cordate</td><td rowspan="1" colspan="1">trullate-lanceolate, ovate-lanceolate, or lanceolate, 12–22 × 2.5–4.5 cm</td><td rowspan="1" colspan="1">ovate to narrowly ovate, 7–21 × 3–10.5 cm</td></tr><tr><td rowspan="1" colspan="1">Calyx</td><td rowspan="1" colspan="1">Yellowish-white; inside of basal tuber black purple at base, white mix with more or less reddish-violet above base, inside of upper tube white mix with reddish-violet</td><td rowspan="1" colspan="1">undocumented</td><td rowspan="1" colspan="1">light brown or purple; inside of tuber black purple</td></tr><tr><td rowspan="1" colspan="1">Limb</td><td rowspan="1" colspan="1">3.3–4.7 cm long symmetric, straight extended from upper tube and parallel to it, inside pinkish or ochre, smooth, deeply 3-lobed, lobes ovate-deltoid, 1.6–2.4 cm long</td><td rowspan="1" colspan="1">ca. 2 cm long, slightly asymmetric, straight extended from upper tube, inside undocumented, shallowly 3-lobed, lobes lanceolate-acuminate, 0.5–0.7 cm long</td><td rowspan="1" colspan="1">6–8 cm long, asymmetric, forming right angle with upper tuber, inside black purple with dense processes, 3-lobed, lobes lanceolate, ca. 2.5 cm long</td></tr></tbody></table></table-wrap></tp:treatment-sec><ref-list><ref id="B15"><mixed-citation xmlns:xlink="http://www.w3.org/1999/xlink" xlink:type="simple"><person-group><name name-style="western"><surname>Liang</surname><given-names>CF</given-names></name></person-group> (<year>1975</year>) <article-title>The <tp:taxon-name><tp:taxon-name-part taxon-name-part-type="family">Aristolochiaceae</tp:taxon-name-part></tp:taxon-name> of Kwangsi Flora.</article-title><source>Zhiwu Fenlei Xuebao</source><volume>13</volume>: <fpage>10</fpage>–<lpage>28</lpage>.</mixed-citation></ref><ref id="B19"><mixed-citation xmlns:xlink="http://www.w3.org/1999/xlink" xlink:type="simple"><person-group><name name-style="western"><surname>Ma</surname><given-names>JS</given-names></name></person-group> (<year>1989b</year>) <article-title>A revision of <italic><tp:taxon-name><tp:taxon-name-part taxon-name-part-type="genus">Aristolochia</tp:taxon-name-part></tp:taxon-name></italic> from Yunnan.</article-title><source>Yunnan Zhi Wu Yan Jiu</source><volume>11</volume>: <fpage>321</fpage>–<lpage>323</lpage>.</mixed-citation></ref><ref id="B14"><mixed-citation xmlns:xlink="http://www.w3.org/1999/xlink" xlink:type="simple"><institution xlink:type="simple">IUCN</institution> (<year>2012</year>) IUCN Red List Categories and Criteria, Version 3.1 (2<sup>nd</sup> edn). Gland and Cambridge, 32 pp.</mixed-citation></ref></ref-list></tp:taxon-treatment>
